# Supplementary material for: A genome-wide association study reveals a novel regulator of ovule number and fertility in Arabidopsis thaliana
Source: PLoS Genet. 2019 Feb 11;15(2):e1007934. doi: 10.1371/journal.pgen.1007934 (PMC6386413; doi:10.1371/journal.pgen.1007934)
Supplement: S1 Table — (XLSX) [file pgen.1007934.s014.xlsx]

## Sheet: Sheet1
Table S1. List of Arabidopsis accessions used in the study and their ovule number data.
Accession	Average ovule number per flower	Ovule number ranking	Ecotype.ID	CS.Number	Country	Lat	Long
Aa_0	69.2	171	7000	CS76428	GER	50.9167	9.57073
Abd_0	58.9444	105	6986	CS76429	UK	57.1539	-2.2207
Ag_0	55	75	6897	CS76430	FRA	45	1.3
Ak_1	50.35	34	6987	CS76431	GER	48.0683	7.62551
Alst_1	57.56	93	6989	CS76432	UK	54.8	-2.4333
Altai_5	39.3	1	9758	CS76433	CHN	47.75	88.4
Amel_1	54.15	66	6990	CS76434	NED	53.448	5.73
An_1	50.4	35	6898	CS76435	BEL	51.2167	4.4
Ang_0	63.45	145	6992	CS76436	BEL	50.3	5.3
Anholt_1	43.5	6	6680	CS76437	GER	51.85	6.4333
Ann_1	49.6875	28	6994	CS76438	FRA	45.9	6.13028
Anz_0	51.7	47	9759	CS76439	IRN	37.47	49.47
Appt_1	64.2	149	6997	CS76440	NED	51.8333	5.5833
Ba_1	52.7	53	7014	CS76441	UK	56.5459	-4.79821
Baa_1	53.3	60	7002	CS76442	NED	51.3333	6.1
Baz_0	51.6316	44	9760	CS76443	FRA	48.81	1.66
Bch_1	54.0667	65	7028	CS76444	GER	49.5166	9.3166
Bd_0	80.85	188	7013	CS76445	GER	52.4584	13.287
Be_0	56.75	91	7010	CS76446	GER	49.6803	8.6161
Benk_1	49.65	26	7008	CS76447	NED	52	5.675
Ber	56.5294	89	7458	CS76448	DEN	55.675	12.5687
Bik_1	54.875	73	9761	CS76449	LBN	33.92	35.7
Bl_1	49.65	27	7025	CS76450	ITA	44.5041	11.3396
Bla_1	52.6316	52	8264	CS76451	ESP	41.6833	2.8
Bla_5	44	7	NA	NA	NA	NA	NA
Boot_1	60.95	122	7026	CS76452	UK	54.4	-3.2667
Bor_1	51	41	5837	CS76453	CZE	49.4013	16.2326
Br_0	50.75	38	6904	CS76455	CZE	49.2	16.6166
Bsch_0	66.45	162	7031	CS76457	GER	50.0167	8.6667
Bu_0	52.8	54	7036	CS76458	GER	50.5	9.5
Ca_0	57.45	92	7062	CS76459	GER	50.2981	8.26607
Cal_0	45.5833	11	7061	CS76460	UK	53.2699	-1.64293
Cen_0	54.8125	72	8275	CS76461	FRA	49	0.5
Cerv_1	50.15	31	7068	CS76462	ITA	42	12.1
Chat_1	55.75	83	7071	CS76463	FRA	48.0717	1.33867
Chi_0	62.625	134	7072	CS76464	RUS	53.7502	34.7361
Cit_0	40.4167	2	7075	CS76466	FRA	43.3779	2.54038
Cnt_1	42.125	3	7064	CS76467	UK	51.3	1.1
Co_1	50.4	36	7077	CS76468	POR	40.12	-8.25
Col_0	56.6471	90	6909	CS76778	USA	38.3	-92.3
Com_1	54.2	67	7092	CS76469	FRA	49.416	2.823
Ct_1	76	185	7067	CS76786	ITA	37.3	15
Da(1)-12	51.65	45	7460	CS76470	CZE	NA	NA
Db_1	64.2	150	7419	CS76471	GER	50.3058	8.32213
Di_G	76.9375	186	7096	CS76472	FRA	47.3239	5.04278
Dja_1	60.3	119	766	CS76473	KGZ	42.5833	73.6333
Do_0	50.15	32	7102	CS76474	GER	50.7224	8.2372
Dr_0	58.4	99	7106	CS76475	GER	51.051	13.7336
Dra_0	51.05	42	7103	CS76476	CZE	49.4167	16.2667
Dra_1	76.9474	187	NA	NA	NA	NA	NA
Durh_1	55.9	85	7107	CS76477	UK	54.7761	-1.5733
Ei_2	69.4211	173	6915	CS76478	GER	50.3	6.3
El_0	49.85	29	7117	CS76479	GER	51.5105	9.68253
Ema_1	66.4375	161	7109	CS76480	UK	51.3	0.5
En_2	50.4375	37	7119	CS76481	GER	50	8.5
En_D	63.4	144	7120	CS76482	GER	50	8.5
Er_0	58.5625	101	7125	CS76483	GER	49.5955	11.0087
Es_0	52.1875	49	7126	CS76484	FIN	60.1997	24.5682
Est	55.45	79	7127	CS76485	EST	58.6656	24.9871
Et_0	53.5625	62	7130	CS76486	FRA	44.6447	2.56481
Etna_2	42.3	4	9762	CS76487	ITA	37.69	14.98
Fi_0	52.8125	55	7138	CS76488	GER	50.5	8.0167
Fr_2	58.8125	103	7133	CS76489	GER	50.1102	8.6822
Ga_0	58.9	104	6919	CS76490	GER	50.3	8
Gd_1	63.85	147	7161	CS76491	GER	53.5	10.5
Gel_1	62.4375	133	7143	CS76492	NED	51.0167	5.86667
Gie_0	63.0625	141	7147	CS76493	GER	50.584	8.67825
Gifu_2	43.45	5	7148	CS76494	JPN	35.45	137.42
Gr_1	62.0625	128	430	CS76496	AUT	47	15.5
Gre_0	44.5	9	7160	CS76497	USA	43.178	-85.2532
Gu_0	63.35	143	6922	CS76498	GER	50.3	8
Gy_0	53.45	61	8214	CS76499	FRA	49	2
Ha_0	50.125	30	7163	CS76500	GER	52.3721	9.73569
Had_1b	54.7	70	9767	CS76509	LBN	34.25	35.92
Hey_1	69.0625	170	7166	CS76511	NED	51.25	5.9
Hh_0	44.3333	8	7169	CS76512	GER	54.4175	9.88682
Hn_0	73.5	181	7165	CS76513	GER	51.3472	8.28844
HR_5	61.5	124	6924	CS76514	UK	51.4083	-0.6383
Hs_0	60.0625	117	7162	CS76515	GER	52.24	9.44
Is_0	72.4375	177	8312	CS76517	GER	50.5	7.5
Je_0	48.05	21	7181	CS76518	GER	50.927	11.587
Jl_3	51.3	43	7424	CS76519	CZE	49.2	16.6166
Jm_0	66.3	160	7177	CS76520	CZE	49	15
Ka_0	63.15	142	8314	CS76521	AUT	47	14
Kar_1	50.3	33	763	CS76522	KGZ	42.3	74.3667
Kas_2	45.9	12	8424	CS76523	IND	35	77
Kb_0	55.05	76	7202	CS76524	GER	50.1797	8.50861
Kelsterbach_4	62.3125	132	8420	CS76525	GER	50.0667	8.5333
Kil_0	62.25	129	7192	CS76526	UK	55.6395	-5.66364
Kin_0	62.7	137	6926	CS76527	USA	44.46	-85.37
Kl_5	58.5	100	7199	CS76528	GER	50.95	6.9666
Knox_18	48.05	22	6928	CS76530	USA	41.2816	-86.621
Ko_2	47.55	20	7427	CS76531	DEN	NA	NA
Kondara	53.15	59	6929	CS76532	TJK	38.48	68.49
Kro_0	59.25	109	7206	CS76533	GER	50.0742	8.96617
Krot_0	56.3125	88	7203	CS76534	GER	49.631	11.5722
Kyoto	60.55	120	7207	CS76535	JPN	35.0085	135.752
Kyr_1	54.25	68	770	CS76536	KGZ	40.0465	72.6836
Kz_9	61.95	127	6931	CS76537	KAZ	49.5	73.1
La_0	74.65	184	7209	CS76538	POL	52.7333	15.2333
Lan_0	66.85	166	7208	CS76539	UK	55.6739	-3.78181
Le_0	59.2	107	7218	CS76540	NED	52.1611	4.49015
Li_2	62.625	135	7223	CS76541	GER	50.3833	8.0666
Lip_0	66.7	164	8325	CS76542	POL	50	19.3
Litva	73.375	180	7236	CS76543	LTU	NA	NA
Lm_2	55.55	81	7217	CS76545	FRA	48	0.5
Lp2_2	69.05	169	7520	CS76546	CZE	49.38	16.81
Lz_0	65.5	157	6936	CS76547	FRA	46	3.3
Mc_0	50.8125	40	7252	CS76548	UK	54.6167	-2.3
Me_0	69	168	7250	CS76549	GER	51.9183	10.1138
Mh_0	74.1	182	7255	CS76550	POL	50.95	20.5
Mir_0	52.8125	56	8337	CS76551	ITA	44	12.37
Mnz_0	62.65	136	7244	CS76552	GER	50.001	8.26664
Mrk_0	53.95	64	6937	CS76554	GER	49	9.3
Ms_0	51.7	48	6938	CS76555	RUS	55.7522	37.6322
Mt_0	72.6842	178	NA	NA	NA	NA	NA
Mv_0	46.125	13	7248	CS76556	USA	41.3923	-70.6652
Mz_0	54.9375	74	6940	CS76557	GER	50.3	8.3
Na_1	59.3125	110	8343	CS76558	FRA	47.5	1.5
Nc_1	62.25	130	7430	CS76559	FRA	48.6167	6.25
Neo_6	59.6	112	772	CS76560	TJK	37.35	72.4667
Nok_0	51.6875	46	NA	NA	NA	NA	NA
Nok_3	47.1875	18	6945	CS76562	NED	52.24	4.45
Np_0	62.9	139	7268	CS76563	GER	52.6969	10.981
Nw_0	57.9375	95	7258	CS76564	GER	50.5	8.5
Ob_0	54.25	69	7276	CS76566	GER	50.2	8.5833
Old_1	63.5	146	7280	CS76567	GER	53.1667	8.2
Or_0	55.1	77	7282	CS76568	GER	50.3827	8.01161
Ove_0	61	123	7287	CS76569	GER	53.3422	8.42255
Per_1	82.3125	189	8354	CS76571	RUS	58	56.3167
Pi_0	59.45	111	7298	CS76572	AUT	47.04	10.51
Pla_0	53.1	58	8357	CS76573	ESP	41.5	2.25
Pla_1	46.1667	14	NA	NA	NA	NA	NA
Pna_0	66.95	167	NA	NA	NA	NA	NA
Pna_10	46.9	16	7526	CS76574	USA	42.0945	-86.3253
Pna_17	48.35	23	7523	CS76575	USA	42.0945	-86.3253
Pog_0	74.5	183	7306	CS76576	CAN	49.2655	-123.206
Pu2_23	52.85	57	6951	CS76579	CZE	49.42	16.36
Pu2_7	55.875	84	6956	CS76580	CZE	49.42	16.36
Ra_0	66.6875	163	6958	CS76582	FRA	46	3.3
Ragl_1	64.55	151	7314	CS76583	UK	54.3512	-3.41697
Rd_0	64.8	153	8366	CS76584	GER	50.5	8.5
Rld_1	54.8	71	7471	CS76588	UNK		NaN
Rmx_A02	65.15	155	7524	CS76589	USA	42.036	-86.511
Rome_1	64.875	154	7319	CS76590	ITA	42	12.1
Rou_0	64.1	148	7320	CS76591	FRA	49.4424	1.09849
RRS_10	47.4	19	7515	CS76592	USA	41.5609	-86.4251
RRS_7	61.6	125	7514	CS76593	USA	41.5609	-86.4251
Rubezhnoe_1	64.7	152	7323	CS76594	UKR	49	38.28
Sap_0	56.2	87	8378	CS76595	CZE	49.49	14.24
Sapporo_0	66.05	159	7330	CS76596	JPN	43.0553	141.346
Se_0	62.25	131	6961	CS76597	ESP	38.3333	-3.53333
Seattle_0	71.45	174	7332	CS76598	USA	47	-122.2
Sei_0	71.6	175	7333	CS76599	ITA	46.5438	11.5614
Sg_1	60.1	118	7344	CS76600	GER	47.6667	9.5
Sha	69.2778	172	NA	NA	NA	NA	NA
Si_0	60	116	7337	CS76601	GER	50.8738	8.02341
Sorbo	56	86	6963	CS76602	TJK	38.35	68.48
Sp_0	53.8	63	7343	CS76603	GER	52.5339	13.181
Sq_8	66.75	165	6967	CS76604	UK	51.4083	-0.6383
Stw_0	65.45	156	7347	CS76605	RUS	52	36
Su_0	52.5	51	7342	CS76606	UK	53.6473	-3.00733
Sus_1	62.95	140	765	CS76607	KGZ	42.1833	73.4
Ta_0	58.05	97	7349	CS76608	CZE	49.5	14.5
Tac_0	55.65	82	7350	CS76609	USA	47.2413	-122.459
Tamm_2	49.6	25	6968	CS76610	FIN	60	23.5
Tiv_1	59.75	114	7355	CS76613	ITA	41.96	12.8
Tol_0	55.45	80	7356	CS76614	USA	41.6639	-83.5553
Ts_1	60.55	121	6970	CS76615	ESP	41.7194	2.93056
Tscha_1	59.7	113	7372	CS76616	AUT	47.0748	9.9042
Tu_0	58.25	98	8395	CS76617	ITA	45	7.5
Tul_0	46.95	17	7377	CS76618	USA	43.2708	-85.2563
Ty_0	46.65	15	7351	CS76619	UK	56.4278	-5.23439
Uk_1	72.9474	179	7378	CS76620	GER	48.0333	7.7667
Uod_1	65.55	158	6975	CS76621	AUT	48.3	14.45
Utrecht	55.15	78	7382	CS76622	NED	52.0918	5.1145
Van_0	61.7	126	7383	CS76623	CAN	49.2655	-123.206
Ven_1	48.4	24	7384	CS76624	NED	52.0333	5.55
Vind_1	62.75	138	7387	CS76625	UK	54.9902	-2.3671
Wa_1	59.125	106	7394	CS76626	POL	52.3	21
Wc_1	59.2	108	7404	CS76627	GER	52.6	10.0667
Wei_0	59.85	115	6979	CS76628	SUI	47.25	8.26
Westkar	58.7	102	9766	CS76629	KGZ	42.26	74.16
Wl_0	57.65	94	7411	CS76630	GER	47.9299	10.8134
Ws_2	50.8	39	6981	CS76631	RUS	52.3	30
Wt_5	57.96	96	6982	CS76632	GER	52.3	9.3
Yo_0	45.1	10	7416	CS76633	USA	37.45	-119.35
Zal_1	52.25	50	768	CS76634	KGZ	42.8	76.35
Zdr_1	71.7	176	6984	CS76635	CZE	49.3853	16.2544
