# Supplementary material for: A genome-wide association study reveals a novel regulator of ovule number and fertility in Arabidopsis thaliana
Source: PLoS Genet. 2019 Feb 11;15(2):e1007934. doi: 10.1371/journal.pgen.1007934 (PMC6386413; doi:10.1371/journal.pgen.1007934)
Supplement: S2 Table — (XLSX) [file pgen.1007934.s015.xlsx]

## Sheet: Candidate genes with SNPs
Table S2. Chromosome 3 candidate genes and insertion mutants.
Genes containing the most significantly associated SNPs
SNP Position	GWAS P-value	Target AGI	Description	ABRC stock#
18881073	3.47e-07	AT3G50790	Esterase	SALK_202612C
18916764	9.55e-07	AT3G50890	homeobox protein 28 (HB28)	SALK_037180
18930470	9.55e-07	AT3G50930	cytochrome BC1 synthesis (BCS1)	SAIL_1266_A05
18941053	9.55e-07	AT3G50970	LOW TEMPERATURE-INDUCED 30 (LTI30)	SALK_114915.55.75.x
18942604	9.55e-07	AT3G50980	dehydrin xero 1 (XERO1)	SALK_003375.51.60.x
18947845	9.55e-07	AT3G51010	protein translocase subunit	SALK_066359.38.15.x
18947884	9.55e-07
18948019	9.55e-07
18949653	9.55e-07	AT3G51020	Unknown	SALK_032007
18949661	9.55e-07
18949972	9.55e-07
18954034	9.55e-07	AT3G51050	NERD1, NEW ENHANCER OF ROOT DWARFISM1	SALK_018060C
18955603	2.45e-08			WiscDsLoxHs056_01C /CS905283
18955604	2.45e-08
19764124	5.25e-07	AT3G53305	cytochrome P450	SALK_075211C
19764897	6.46e-07
19960188	5.75e-08	AT3G53910	malate dehydrogenase-like protein	NA
21460719	1.7e-08	AT3G57950	cotton fiber protein	NA
22398234	1.38e-11	AT3G60590	Unknown	SALK_006242C
22398245	1.38e-11
22398301	1.38e-11
22398311	1.38e-11
22398313	1.38e-11
22398340	1.38e-11
22398357	1.38e-11
22398913	1.38e-11
22398955	1.38e-11
22398971	1.38e-11
22398988	1.38e-11
22399010	1.38e-11
22399012	1.38e-11
22399081	1.38e-11

## Sheet: 10  genes around GWAS peak
10 candidate genes surrounding chromosome 3 significant peaks on the Manhattan Plot (Fig 2)
Target AGI	Description	ABRC stock#
AT3G50990	Peroxidase superfamily protein	SALK_003757.29.99
AT3G51000	alpha/beta-Hydrolases superfamily protein	SAIL_736_B11
AT3G51010	protein translocase subunit	NA
AT3G51020	metal ion-binding protein	NA
AT3G51030	thioredoxin H-type 1	NA
AT3G51040	RTE1-homolog	GABI_700G12
AT3G51060	STYLISH 1	NA
AT3G51070	S-adenosyl-L-methionine-dependent methyltransferases superfamily protein	NA
AT3G51080	GATA transcription factor 6	GABI_881A04
AT3G51090	coiled-coil 90B-like protein (DUF1640)	SALK_003044.55.35.x
AT3G51100	altered inheritance of mitochondria protein	NA
AT3G51110	Tetratricopeptide repeat (TPR)-like superfamily protein	GABI_832H12
AT3G60530	GATA TRANSCRIPTION FACTOR 4, GATA4	SAIL_701_A08/CS830886
AT3G60540	Preprotein translocase Sec, Sec61-beta subunit protein	NA
AT3G60550	cyclin p3;2 (CYCP3;2)	NA
AT3G60560	hypothetical protein	SALK_010684C
AT3G60570	ATEXPB5, ATHEXP BETA 1.3, EXPANSIN B5, EXPB5	SALK_002829
AT3G60580	C2H2-like zinc finger protein	SALK_069209C
AT3G60600	VAP27, VAP27-1	SALK_082847
AT3G60610	pseudogene of pre-mRNA processing ribonucleoprotein binding region-containing protein	NA
AT3G60620	cytidinediphosphate diacylglycerol synthase 5 (CDS5)	SAIL_201_F06C1
AT3G60630	HAM2, LOM2, LOST MERISTEMS 2	SALK_150134C
AT3G60640	ATG8G, AUTOPHAGY 8G	SALK_205553C
AT3G60650	transmembrane protein	SALK_128605C
AT3G60660	Ovule Number Associated 2 (ONA2)	SALK_041743C
