# Supplementary material for: A genome-wide association study reveals a novel regulator of ovule number and fertility in Arabidopsis thaliana
Source: PLoS Genet. 2019 Feb 11;15(2):e1007934. doi: 10.1371/journal.pgen.1007934 (PMC6386413; doi:10.1371/journal.pgen.1007934)
Supplement: S3 Table — (XLSX) [file pgen.1007934.s016.xlsx]

## Sheet: Primers
Table S3. List of primers used for genotyping and cloning.
Description	Direction	Primer sequence
For genotyping SALK 006242C	Forward	CAAAGTCTCCTTTCCCAAACC
	Reverse	AGACGATACATGGACACAGGG
For genotyping SALK 041743C	Forward	GCAAATTTGCAATATTTTCATCC
	Reverse	CTTCTGCAACTTCCCTTGTTG
For genotyping SALK 010684C	Forward	TTCCACAATTGATCACACACG
	Reverse	ATCAGGCTTGGTTGATGTGTG
For genotyping SALK 075211C	Forward	GACAACAACAGTGCACGACAC
	Reverse	AGTTATCGCATCCGTGAACAG
For genotyping SALK 018060C	Forward	TTCCTTTTGATGAGCCACAAC
	Reverse	CCTTGGACTGTTTCGTAGCTG
For genotyping SALK 202612C	Forward	ATAAGACGGATGTGGACAACG
	Reverse	GCCGTTAATCTCATCAGTTCG
For genotyping SALK 150134C	Forward	CGACCTTCCAAGAGAAAAATG
	Reverse	CGATTCTCGAGTCATTCGAAG
For genotyping SALK 082847	Forward	GAGGATTTGGTGCACAAAAAG
	Reverse	AGCCTCTCGATCTTCAATTCC
For genotyping SALK 032007	Forward	GAGAAATCCCTCCACGAAATC
	Reverse	AGTGTACCGCGGGTTAAATTC
For genotyping WiscDsLoxHs056_01C/ CS905283	Forward	GGCGAAGTGTCGTGAGTAATC
	Reverse	TTACAAGCTTGATGTGCATGC
For genotyping SALK_079938	Forward	TTCTCATCCCCAGAGATGATG
	Reverse	AACTTTTAACCACATCGCTGC
For genotyping SALK_037180	Forward	ACACAGCTGTGGGAAACAAAG
	Reverse	GGGGAGGAGTAGTGGAAGATG
For genotyping SAIL_1266_A05	Forward	CTGTTTAGGCCACTTGACTCAG
	Reverse	GTTGTGGAAGTGCTTGGACTC
For genotyping SALK_114915.55.75.x	Forward	TAACAGGATTTGATCCTTGCG
	Reverse	ACCATAAGCCGTGTTAGTCCC
For genotyping SALK_003375.51.60.x	Forward	CCACAAAACCAACGTCTTACG
	Reverse	TTTGTCTTCCTTTGTGTTGGG
For genotyping SALK_066359.38.15.x	Forward	TCTCTTCTTCCTCTTCGCCTC
	Reverse	GGTAAATCCAGGAGCTTTTGG
For genotyping SALK_003757.29.99	Forward	GTAATGTTAGCACACGGGTGG
	Reverse	ATCGGTGAGATCAAGTCCTTG
For genotyping SAIL_736_B11	Forward	TGTGTTTGGCATGTTCTCTTG
	Reverse	TTATCCAATCTGGAATCGTCG
For genotyping GABI_700G12	Forward	CCCAAAACAAACCAAATCAAG
	Reverse	ATGGTAACGTTTGCAAGATGC
For genotyping GABI_881A04	Forward	TGAAAATTAATGCGAAACAAAAC
	Reverse	TCAAAATGGCGATGATTTCTC
SALK_003044.55.35.x	Forward	CTCCTGCGACATCATTGAAAC
	Reverse	TCCACGCCAGATTCATATCTC
For genotyping GABI_832H12	Forward	CAGTATCGTTTCTCCTCAGCG
	Reverse	GGTTAAGAACAAAACCCCTGC
For genotyping SAIL_701_A08/CS830886	Forward	TCAGGACGAGAATATTGCGAC
	Reverse	TTCTCATGTCTTTGGGCAAAG
For genotyping SALK_002829	Forward	TCCAAGGTTGCGTAGTTGATC
	Reverse	TTTTGCATAGTCGGAGGATTG
For genotyping SALK_069209C	Forward	TGGTGTTGCCATAATTATGGC
	Reverse	AGCTCTTAAAGCAAACCCTGC
For genotyping SAIL_201_F06C1	Forward	TTGTGAAGACCTTGAGGAACG
	Reverse	TGTCATTCCTTGAGCAATTCC
For genotyping SALK_205553C	Forward	CCGATTTGATTTCGTTTATGC
	Reverse	TTGGTTGTGCCTACATAAGCC
For genotyping SALK_128605C	Forward	TCAAGAAACCCAACGGAGTAG
	Reverse	TCTCTTTTATGCGATTCTCGC
35S::NERD1-GFP Construct	Forward	GGGGACAAGTTTGTACAAAAAAGCAGGCTTCACCATG AGG AAA CGC GAT TTG
	Reverse	GGGGACCACTTTGTACAAGAAAGCTGGGTGAAAGCTAGATGATGGTCGAGGC
pNERD1::NERD1-tdTomato Construct	Forward	GGGGACAAGTTTGTACAAAAAAGCAGGCTTCACCGGATTCATTAGCCTTCTGAAGCTG
pNERD1::NERD1-tdTomato Construct	Reverse	GGGGACCACTTTGTACAAGAAAGCTGGGTGAAAGCTAGATGATGGTCGAGGC
For NERD1 qpcr	Forward	ACTAATGATGCCAAAATTCAG
	Reverse	CAACACGGATCTTGTCAG
